# Supplementary material for: Respiratory Syncytial Virus in Adult Patients at a Tertiary Care Hospital in Germany: Clinical Features and Molecular Epidemiology of the Fusion Protein in the Severe Respiratory Season of 2022/2023
Source: Viruses. 2024 Jun 12;16(6):943. doi: 10.3390/v16060943 (PMC11209376; doi:10.3390/v16060943)
Supplement: Supplementary file 1 [file viruses-16-00943-s001.zip]

Archive with 1 entries (1 files):
- viruses-3029051-supplementary.pdf
